# Supplementary material for: Construction of an MLR-QSAR Model Based on Dietary Flavonoids and Screening of Natural α-Glucosidase Inhibitors
Source: Foods. 2022 Dec 14;11(24):4046. doi: 10.3390/foods11244046 (PMC9778400; doi:10.3390/foods11244046)
Supplement: Supplementary file 1 [file foods-11-04046-s001.zip]

Archive with 1 entries (1 files):
- foods-2067380-supplementary.pdf
